# Supplementary material for: Association between social networks and discussions regarding advance care planning among Japanese older adults
Source: PLoS One. 2019 Mar 25;14(3):e0213894. doi: 10.1371/journal.pone.0213894 (PMC6433343; doi:10.1371/journal.pone.0213894)
Supplement: S1 File — (XLS) [file pone.0213894.s002.xls]

## Sheet: Sheet1
RID	age	sex, F0M1	A1	A2	A3	A4	A5	A6	B1	B21	B22	B23	B24	C1	C21	C22	C31	C32	C41	C42	C5	C61	C62	C63	C64	C65	C66	C7	D101	D102	D103	D104	D105	D106	D107	D108	D109	D110	D111	D112	D113	D114	D115	D116	D117	D118	D119	D120	D2
1	85	0	3	2	4	5	1	1	0	0	0	0	0	3	3	2	5	5	5	5	3	1	1	5	4	5	1	3	1	0	0	0	1	0	0	0	0	0	1	0	0	0	0	0	0	0	0	0	4
2	85	1	5	3	3	3	2	3	1	1	1	1	0	3	3	3	2	2	2	2	1	1	1		2	1	1	3	1	0	0	0	1	0	1	0	0	0	0	0	0	0	0	0	0	0	0	0	1
3	74	0	2	2	2	5	3	3	0	1	0	0	0	3	2	2	5	5	5	5	1	2	1	5	5	5	1	5	1	0	0	0	1	0	0	1	0	1	0	0	0	0	0	0	0	1	0	0	5
4	85	1	1	1	3	3	2	3	0	0				4	1	2	3	3	3	3	3	3	3	3	3	3	3		1	0	0	0	1	1	0	0	1	1	0	0	0	1	0	0	0	0	0	0	3
5	66	0	4	4	4	4	4	4		1	0	1	0	3	2	2	3	2	3	2	4	2	3	4	4	5	2	4	1	1	1	0	0	1	1	1	1	0	1	0	0	0	0	0	0	0	0	1	4
6	68	1	1	1	1	0	0	1		1	1	0	0	3	3	3	5	5	5	5	5	2	2	2	2	2	2	2	0	0	0	0	1	0	0	0	0	1	0	0	0	0	0	0	0	0	0	0	5
7	68	1	2	3	3	2	2	3						4			3				3								1	0	0	0	0	0	0	1	0	1	0	0	0	0	0	0	0	0	0	0
8	76	1	0	0	0	0	0	0	0	0	0	0	0	5	4	4	5	5	5	5	1	4	1	1	1	1	1	1	1	1	0	1	0	0	0	0	0	1	1	0	1	1	0	0	0	0	0	0	5
9	70	0	5	4	4	3	3	3	0	1	0	0	0	3	2	2	2	3	5										1	0	0	0	0	0	0	0	0	0	0	0	0	0	0	0	0	0	0	0	5
10	68	1	4	3	2	2	2	3	0	0	0	0	0	3	2	2	4	4	4	4	2	1	5	3	2	5	2	5	1	0	0	0	0	0	1	0	0	0	0	0	0	0	1	0	0	0	0	0	1
11	75	1	5	5	5	5	5	5	1	1				3	3	3	4	4	5	4	1	2	2	4	5	4	2	5	1	1	0	0	0	0	0	0	0	0	0	0	0	0	0	0	0	0	0	0	4
12	68	0	5	5	5	4	5	5	1	1	0	0		3	3	3	5	5	5	5	1	2	2	5	5	5	2	5	1	1	1	0	0	0	0	0	0	0	0	0	0	0	0	0	0	0	0	0	5
13	65	0	4	2	2	3	1	2	1	0	0	1	0	4	3	3	3	3	4	3	3	5	4	4	3	3	4	5	0	1	1	1	0	1	0	0	0	0	0	0	0	0	0	0	1	0	0	0	3
14	73	1	3	3	3	4	4	3						4	2	2	4	3	3	3	4	2	2	2	3	4	2	4	0	0	0	1	1	0	0	1	0	0	1	0	0	0	1	0	0	0	0	0	2
15	70	1	3	3	3	4	3	3	0	0	0	0	0	2	3	3	5	5	5	5	1	5	5	5	5	5	1	5	1	1	1	0	0	0	0	0	1	0	0	0	1	0	0	0	0	0	0	0	3
16	74	0	2	3	2	5	2	2	0	0	0	0	0	3			5	5	5	5	1	1	1	5	5	5	5	1	1	0	1	0	1	0	1	1	1	1	0	0	0	0	0	0	0	0	0	0	5
17	75	1	3	3	3	2	2	3	1	1	0	0	0	4	2	3	3	4	3	3	3	3	3	3	4	4	3	3	0	0	0	0	1	0	0	1	0	0	0	0	0	0	0	0	0	0	0	0	3
18	87	1	4	4	4	3	4	4	0	1	0	0	0	3	3	1	5	4	5	5	2	2	2	5	5	5	3	5	1	0	0	0	1	0	0	0	0	1	0	0	0	1	0	0	0	0	0	1	3
19	75	0	4	4	4	0	0	0	0	1	0	0	0	5	1	1	1	1	5	5	5	3	5	1	4	4	5	1	1	1	0	1	1	0	1	0	0	0	0	0	1	0	1	0	0	0	0	0	5
20	88	0	2	2	2	0	0	0	0	0	0	0	0	5	1	2	1	1	1	2	2	2	5	4	4	4	3	5	1	0	1	0	1	1	1	1	1	0	1	0	0	0	0	0	0	0	1	0	1
21	66	1	3	2	3	1	1	3	0	1	0	0	0	3	3	3	5	5	5	5	1	2	3	4	3	4	2	5	1	1	1	1	1	0	0	0	1	1	0	0	0	0	0	0	0	0	0	0	5
22	80	1	3	3	3	2	4	2	1	1				4	3			2	5		3	2	1	2	5	5	5	1	0	0	1	0	0	0	0	0	0	1	0	0	0	0	0	0	0	0	0	0	4
23	66	1	5	4	3	2	2	1	0	1	1	1	0	4	1	2	3	4	4	4	3	2	3	3	4	5	2	3	1	1	0	1	0	0	0	1	0	0	0	0	1	0	0	0	0	0	0	1	3
24	82	0	3	2	3	3	2	3	1	1	1	1	1	5	3	2	2	2	2	2	3	3	3	3	4	4	4	3	1	0	0	1	1	1	0	0	0	0	0	0	1	0	0	0	0	0	0	0	2
25	75	1	3	3	3	2	2	2	0	0	0	1	0	4	1	1	2	2	1	5	5	4	5	2	2	3	4	2	1	0	1	0	1	0	0	1	0	1	0	1	1	0	0	0	0	0	0	0	1
26	66	1	2	3	3	2	2	0	0	1	0	0	0	3	2	2	1	1	2	2	2	2	3	3	4	4	2	4	1	1	0	0	0	0	0	1	0	0	1	0	0	1	0	0	0	0	0	0	1
28	70	1	4	4	4	5	5	5	0	1	0	0	0	3	2	2	4	4	4	4	2	2	2	4	4	4	2	4	0	0	0	0	0	0	0	0	0	0	0	0	0	0	0	0	0	0	0	0	5
29	73	1	4	3	3	3	2	2	0	0	0	0	0	3	3	3	5	4	5	5	1	2	2	5	5	5	2	5	0	0	0	0	0	0	0	1	0	0	0	0	0	0	0	0	0	0	0	0	4
30	96	0	3	3	3	0	1	0	0	1	0	0	0	5	3	3	1	1	1	1	5	5	5	1	1	1	5	5	1	0	1	1	1	1	0	1	0	0	1	0	1	0	1	1	0	0	0	0	3
31	67	1	4	1	3	3	1	1	0	0	0	0	0	4	3	3	3	4	2	2	3	2	3	3	3	5	3		0	1	0	0	1	0	0	0	0	1	0	0	0	0	1	1	0	0	0	0	3
32	81	1	5	3	3	5	3	3						3	3	3	5	5	5	5
33	71	0	5	4	3	3	3	3	1	1				3	3	2	4	4	5	4	3	2	2	5	5	5	3	5	1	1	1	0	1	0	0	0	0	0	0	0	0	0	0	0	0	0	0	0	5
34	79	1	1	0	0	5	4	3	0	0	0	0	0	3	2	2	3	3	3	4	4	2	2	4	4	5	2	5	1	1	0	0	1	0	0	0	0	1	0	0	0	0	1	0	0	0	0	0	5
35	65	1	4	4	4	4	3	3	0	0	0	0	0	3	3	3	5	5	5	5	1	2	2	5	3	5	1	5	1	0	0	1	1	0	0	0	0	0	0	0	1	0	0	0	0	0	0	0	5
36	81	1	5	5	4	4	3	3
37	65	1	5	4	4	3	3	3	0	0	0	0	0	3	3	3	5	5	5	5	1	2	2	5	4	5	2	5	0	1	0	0	0	0	0	0	0	0	0	0	0	0	0	0	0	0	0	0	5
38	66	1	0	0	0	1	0	0	0	1	0	0	1	4	3	3	5	5	3	4	3	3	4	4	4	4	4	3	1	1	0	1	0	0	0	0	0	1	0	0	0	0	0	0	0	0	1	0	3
39	76	0	4	2	2	4	2	1	0	0	0	0	0	4	3	3	5	5	5	5	1	2	2	4	5	5	3	5	0	0	1	1	1	0	0	0	0	0	0	0	0	0	1	0	0	0	0	0	4
40	66	1	3	3	3	3	2	2	0	0	0	0	0	3	3	3	5	5	5	5	1	1	2	5	5	5	5	5	0	0	0	0	0	0	0	0	0	0	0	0	0	0	0	0	0	0	0	0	5
41	71	1	2	2	2	1	1	1	0	1	0	0	0	5	1	2	5	5	5	5	1	4	5	1	4	4	4	3	0	0	1	0	1	0	1	1	0	1	0	0	1	0	0	0	0	0	0	0	2
42	65	0	3	3	3	4	3	2	0	1	0	0	0	3	3	3	5	5	5	4	2	2	2	4	3		2	4	1	0	0	0	1	0	0	0	0	0	0	0	0	0	0	0	0	0	0	0	5
43	71	1	3	3	3	3	3	3	0	0	0	0	0	5	2	3	3	3	3	3	4	3	4	3	3	4	4	3	0	1	0	0	0	0	1	1	0	1	1	0	0	0	1	0	0	0	0	1	4
44	87	1	4	3	2	1	1	1	0	1	1	1	1	4	2	2	4	4	4	2	1	5	5	5	5	5	5	5	0	1	0	0	1	0	0	0	0	0	1	0	0	0	0	0	0	0	0	0	5
45	88	0	1	2	2	0	0	0	0	1	1		1	4	2	2	1	3	3	2									1	0	0	1	1	0	0	1	0	0	0	0	0	0	0	0	0	0	0	0
46	67	1	5	4	4	5	4	4	1	1	0	0	0	3	3	3	4	4	5	5	2	2	1	5	5	5	2	5	0	0	0	0	1	0	1	0	0	1	0	0	0	0	0	0	0	0	0	0	3
47	69	1	3	3	3	0	1	1	0	1	0	0	0	3	3	3	4	4	4	4	4	2	2	5	5	5	2	4	0	0	0	0	0	0	0	0	0	0	0	0	0	0	0	1	0	0	0	0	3
48	81	0	5	5	5	5	4	3		1	1	0	0	5	2	1	3	3	3	3	4	4	4	3	2	3	5	3	1	0	0	0	1	0	1	0	0	0	0	0	0	0	0	0	0	0	0	0	2
49	87	0	2	3	2	2	2	2	1	1	0	0	0	2	3	3	4	3	5	5	1	2	2	5	5	5	1	5	0	1	0	0	0	1	0	1	0	0	0	0	0	0	0	0	0	0	0	0	5
50	90	0	4	3	3	3	0	0		1	0	0	0	5	1	1	1	1	2	2	2	2	4	4	2	4	4	4	0	0	0	0	0	0	0	1	0	0	0	0	0	0	0	0	0	0	0	0	1
51	72	0	5	3	3	3	3	2	0	1				4	2	2	4		3	3	3	2	3	4	3	4	3	4	1	0	1	0	1	0	0	0	0	0	0	0	0	0	0	0	0	0	1	0	5
52	78	1	5	4	3	4	3	3		0	0	0	0	4	2	2	3	3	3	3	4	2	2	3	4	3	3	3	1	1	0	0	1	0	0	0	0	0	0	0	0	1	0	1	0	0	0	0	4
53	81	0	3	3	4	2	3	2	0	0	0	0	0	3	1			1	5	5		2	1	5	5	5	2		0	0	0	0	0	0	0	0	0	0	0	0	0	0	0	0	0	0	0	0	4
54	73	1	4	4	4	3	3	3	0	1	1	0	0	3	3	3	5	5	5	5	2	1	1	5	5	5	1	3	0	1	0	0	1	0	0	0	0	0	0	0	1	0	0	0	0	0	0	0	1
55	76	0	3	3	4	0	0	0						3	1	2	3	4	3	4	5	2	3	3	4	4	5	4	2	0	0	0	1	1	0	0	0	0	0	0	0	0	0	0	1	0	1	0	2
56	72	0	5	3	3	3	3	2		1	0	0	0	3	3	3	5	5	5	5	4	1	2	5	5	5	1	5	1	0	1	0	1	0	0	1	0	0	0	0	0	1	0	0	0	0	0	0	4
57	74	1	3	0	2	4	0	0	0	0	0	0	0	4	1	2	1	2	2	2	4	3	4	4	4	4	4	3	1	1	1	0	1	0	0	1	0	1	0	0	0	0	0	0	0	0	0	0	5
58	73	0	5	5	4	5	4	4	1	1	1	0	0	4	1	1	3	3	3	5	3	3	2	3	2	3	3	3	1	0	0	0	1	1	1	0	1	0	1	0	1	0	0	1	1	0	1	0	3
59	73	1	5	3	3	3	3	3		1		1	1	4	3	3	3	4	2	3	3							5	1	0	0	0	0	0	0	0	1	0	0	0	1	0	0	0	0	0	0	0	3
60	78	1	4	3	4	4	3	3		0	0	0	0	4	2	1	2	2	2	2	3	3	4	5	5	5	2	2	0	0	0	0	1	1	1	1	0	0	1	1	0	1	1	1	0	0	0	0	3
61	71	1	4	3	3	4	3	3		0	0	0	0	4	3	3	4	3	4	3	4	2	2	3	4	5	3	4	1	0	0	0	1	0	1	1	0	0	0	0	1	0	0	0	0	0	0	0	4
62	76	0	2	2	2	3	2	3	1	1	1	1	1	3		2	3		2		4								1	0	0	0	1	0	0	0	0	0	0	0	0	0	0	0	0	0	0	0	1
63	80	0	4	3	3	5	3	3		1	1	0	1	4	2	3	3	3	3	3	4	3	3	3	1	3	2	3	1	0	0	1	1	1	0	1	1	1	1	0	0	1	1	0	0	0	1	0	3
64	74	1	3	3	3	0	0	0	0	0	0	0	0	3	2	2	5	5	4	4	4	2	2	4	4	4	2	4	1	1	1	0	1	0	0	0	0	1	0	0	0	0	1	0	0	0	0	0	5
65	85	0	2	2	2	0	0	0	0	0	0	0	0	5	1	1						5	5	2	4	3	5		1	0	0	0	1	0	0	0	0	0	0	0	0	0	0	0	0	0	0	0	1
66	95	0	5	3	3	3	2	2						4	1	1	1	1	3	3	5								0	0	0	0	1	0	0	0	0	0	0	0	0	0	0	0	0	0	0	0	1
67	85	0	3	2		2	2	1		0		0	1	5	1	1	2	2	2	2	5	5	5	5	5	5	5	4	1	0	0	0	0	1	0	0	0	0	0	0	0	0	0	0	0	0	0	0	2
68	70	0	4	3	3	2	2	2	1	0	0	0	0	5	1	1	2	2	2	2	4	3	3	3	4	3	4	2	0	0	0	0	0	0	0	1	1	0	0	0	0	0	0	0	0	0	0	0	2
69	68	1	3	3	4	3	3	3	0	1				3	3	3	5	5	5	5	1	1	1	5	5	5	2	5	0	1	1	1	0	0	0	0	0	0	0	0	0	0	0	0	0	0	0	0	4
70	89	0	5	3	3	3	3	3	0	0	0	0	0	3	3	3	3	4	3	4	3	1	1	5	5	5	1	5	1	0	0	0	1	1	0	0	0	0	0	0	0	0	0	0	0	0	0	0	1
71	78	0	1	2	2	0	0	0	0	1	0	0	0	4	2	2	3	3	3	3	3	2	2	3	2	3	3	3	1	1	0	0	1	1	0	1	0	1	0	0	1	0	1	1	0	0	0	0	1
72	67	0	4	4	4	5	3	3	0	1	1	0	1	4	3	2	3	1	3	4	2	2	1	3	2	4	2	3	1	0	0	0	1	0	1	1	0	0	0	0	0	0	1	0	0	0	0	0	1
73	81	0	4	3	3	4	3	2	1	1	0	0	0	4	2	2	3	3	4	4	3	2	3	3	4	4	2	4	0	0	0	0	0	0	0	0	0	0	0	0	0	0	1	0	1	0	0	0	2
74	86	1	4	3	3	3	4	3	0	1	1	0	0	3	1	2	3	3			4	2	4	3	3	3	4	5	0	0	0	0	1	0	0	0	0	0	0	0	0	0	0	0	0	0	0	0	3
75	87	0	3	4	3	0	0	0	0	0	0	0	0	4	2	3	1	1	1	1	4	4	5	2	3	3	5	4	1	0	1	0	1	1	0	0	0	0	0	0	0	1	1	1	0	0	0	0	3
76	68	1	4	3	3	2	2	2	0	0	0	0	0	3	3	3	5	4	5	4	1	2	3	3	3	4		5	1	0	0	0	1	0	0	0	0	1	0	0	0	0	0	1	0	0	0	1	5
77	67	0	2	2	2	4	2	2	0	1	1	0	1	4	3	3	4	4	3	4	3	2	3	3	3	5	2	3	0	0	1	1	1	0	0	0	0	0	0	0	0	1	1	0	0	0	0	0	2
78	74	0	3	3	2	4	3	2	1	1	0	1	0	5	1	1	2	3	3	3	4	2	5	4	4	3	3	2	0	0	0	0	1	1	1	1	0	0	1	0	1	1	1	1	0	0	0	1	1
79	87	1	4	4	4	1	1	1						5	1	1	5	5	5	5	4																												1
80	65	1	3	2	2	3	3	2	0	0	0	0	0	4	3	3	4	3	3	4	3	3	4	3	3	4	3	5	0	1	0	0	0	0	0	0	0	0	0	0	0	0	0	1	0	0	0	0	5
81	74	1	3	3	3	3	3	3		0	0	0	0	4	2	2	3	3	3	3	3	4	4	4	3	3	4	4	0	0	0	1	1	0	0	0	0	0	0	0	1	0	1	0	0	0	0	0	2
82	81	0	5	4	3	2	0	0	0	0	0	0	0	4	1	1	1	1	1	1	5	3	5	3	3	3	4	2	1	0	0	0	1	0	0	0	0	0	0	0	0	0	0	1	0	0	0	0	1
83	65	0	5	5	5	4	3	3	0	0				4	2	2	3	3	3	3	3	3	3	3	3	3	4	3	1	0	1	0	1	0	0	0	0	0	0	0	0	0	0	1	0	0	0	0	4
84	74	0	3	4	3	2	2	0	0	1	0	0	0	4	3	2	3	3	2	2	4	5	5	2	4	2	5	5	1	1	1	1	1	0	0	0	0	1	0	0	0	0	0	0	0	0	0	0	5
85	66	1	4	4	4	4	5	4	1	1	1	0	0	3	3	3	5	5	4	4	1	1	1	3	3	4	4	3	1	0	0	0	1	0	0	0	0	0	0	0	0	1	0	0	0	0	0	0	4
86	71	1	3	3	3	3	3	3	1	1	0	0	0	4	2	2	3	3	3	3	3	2	4	4	3	4	3	3	0	0	0	1	0	0	0	0	1	1	1	0	0	0	0	0	0	0	0	1	1
87	68	0	2	2	3	2	1	2	0	1	0	0	0	3		1	1	1				3		3	2	2	2	3	0	0	0	0	0	0	0	0	0	0	0	0	0	0	0	0	0	0	0	1	2
88	70	1	4	4	4	3	3	3		1				3	3	3	5	5	4	5	1	2	2	4	5	5	2	4	0	1	0	0	0	0	0	0	0	1	0	0	0	0	0	0	0	0	0	1	4
89	67	0	3	2	2	0	0	0						4			5	5	5	5	4	3	5	3	3	3	3	3	1	1	1	0	1	0	0	0	0	0	0	1	0	0	0	1	0	0	0	1	1
90	69	0	5	5	4	5	4	4	0	0	0	0	0	3	3	3	5	5	5	5	1	5	5	5	5	5	1	5	0	0	0	0	0	0	1	0	0	0	0	0	0	0	0	0	0	0	0	0	4
91	66	0	5	4	4	4	4	4	1	0	0	0	0	2	3	3	5	5	5	5	1	1	1	5	4	5	1	5	0	0	0	0	0	0	1	0	0	0	0	0	0	0	0	0	0	0	0	1	5
92	86	0	3	4	3	3	3	3	0	1	0	0	0	3	2	2	3	3	4	3	3	2	2	2	3	3	2	4	1	1	0	1	1	1	0	0	0	0	0	0	0	0	0	0	0	0	0	0	5
93	81	1	4	4	4	5	4	3	0	1	0	0	0	4	2	2	4	4	4	4	3	4	4	4	4	4	4	5	0	1	0	0	1	0	0	1	0	0	0	0	0	0	0	0	0	0	0	0	5
94	87	0	3	3	3	3	3	2	1	0	0	0	0	3	3	3	5	5	5	5	3	2	3	4	5	6	2	3	1	0	0	0	0	0	0	0	0	0	0	0	0	0	0	0	0	1	0	0	1
95	74	0	4	3	3	1	3	1	1	1				4	2	2	3	3	3	3	4	3	3	3	3	3	4	3	1	0	0	0	1	0	0	0	0	0	0	0	0	0	0	0	0	0	0	0	5
96	81	0	5	5	5	4	3	4	1					4	3	3	4	4	4	4	1	2	2	5	5	5	2	4	0	0	0	0	0	0	0	0	0	0	1	0	0	0	0	0	0	0	0	0
97	70	0	2	2	3	3	2	2	0	0	0	0	0	3	3	2	4	4	4	3	2	2	3	3	3	3	3	4	1	0	1	0	0	0	0	1	0	0	1	0	0	0	0	0	0	0	0	0	5
98	83	0	3	3	3	3	2	2	0	1	0	0	1	4	2	2	3	3	3	3	3	2	4	3	3	4	3	3	1	1	1	0	1	1	0	1	0	0	0	0	0	0	1	0	0	0	0	0	1
99	65	1	4	2	2	3	3	3	0	0	0	0	0	4	3	3	4	4	4	4	1	2	3	3	3	4	2	5	1	0	0	0	1	0	1	1	0	0	0	0	0	0	0	0	0	0	0	0	4
100	85	0	2	2	2	3	3	0	0	0	1	0	1	3	2	2	4	4	5	5	1	1	4	5	3	5	1	5	1	1	0	1	1	1	0	0	0	0	0	0	0	0	0	0	0	0	0	0	1
101	68	1	5	5	5	5	5	5	0	0	0	0	0	4	3	3	5	5	5	5	3	2	2	5	5	5	5	5	1	0	0	1	0	0	0	1	0	0	0	0	0	0	0	0	0	0	0	0	4
102	78	0	3	3	4	4	3	2	1	1				3	3	3	5	5	2	3	2	1	3		4	4	3	3	1	0	0	0	1	1	0	0	0	0	0	0	0	0	0	0	0	0	0	0	5
103	75	1	3	3	2	0	2	0	0	1	0	0	0	4	1		3	4	3	2	4	4	5	3	2	1	3	4	1	0	1	1	0	0	0	1	1	0	1	0	1	0	0	0	0	0	0	1	4
104	65	1	3	2	3	3	3	2		0	0	0	0	3	3	3	3	4	3	3	3	3	2	4	4	4	2	3	1	0	0	0	0	0	0	1	0	0	0	0	0	0	0	0	0	0	0	0	3
105	85	0	3	3	5	1	1	1	1	0	0	0	0	3	2	3	3	5	5	5	1	2	3	5	5	4	3	5	1	0	0	1	0	0	1	0	0	0	0	0	0	0	0	0	0	0	0	0	5
106	68	1	5	5	4	4	3	3	0	1	1	1	0	3	3	3	4	5	5	5	1	2	2	5	4	5	2	4	1	0	1	0	0	0	0	0	0	0	0	0	0	0	0	0	0	0	0	0	5
107	85	0	5	5	4	3	2	3														2	2	4	4	5	4	3	1	0	0	1	0	0	0	0	0	0	0	0	0	0	0	0	1	0	0	0	1
108	90	1	4	3	3	0	0	0	0	0	0	0	0	3	1	1	1	1	2	2	2	2	2	4	3	4	3	4	0	0	0	1	0	0	0	1	0	0	0	0	0	0	0	0	0	0	0	0	1
109	74	1	4	4	3	2	2		0	1	0	0		3	3	3	5	5	5	5	1	2	5	5				5	1	0	0	0	0	0	0	0	0	0	1	0	1	0	0	0	0	0	0	1	5
110	73	1	5	2	4	3	2	2	0	1	1	0	0	3	1		1	3	3	3	3	1	4	4	4	5	3	4	1	1	0	0	0	0	0	0	0	0	0	0	0	0	1	0	0	0	0	0	1
111	71	1	4	3	3	4	4	4		0	0	0	0	3	1	2	2		4	4	1	1	2	5	5	5	2	2	1	1	1	1	1	0	1	1	1	0	0	0	0	0	0	0	0	0	0	0	5
112	83	0	4	4	5	3	2	2	0	0	0	0	0	4	3	2	3	3	5	5	4	2	3	5	4	5	3	5	0	0	0	1	1	1	0	1	0	0	0	0	0	0	0	0	0	0	0	1	1
113	74	1	5	4	3	4	3	3	1	1	0	0	1	4	1		1	1	4	4	4	1			2	4	4	4	0	0	0	0	1	0	0	0	0	0	0	0	1	0	1	0	0	0	0	0	1
114	75	0	5	5	5	5	4	4	0	1	0	0	0	3	3	2	5	5	5	5	1	1	2	5	5	5	1	5	1	0	0	0	0	0	0	0	0	0	0	0	0	0	1	0	0	0	0	0	5
115	69	1	1	1	1	3	3	3		0	0	0	0	3	2	2	3	3	3	3	2	3	3	3	4	5	4	4	1	0	0	0	0	0	0	0	0	0	0	0	0	1	0	0	0	0	0	1	5
116	89	1	3	4	3	4	4	4	1	0	0	0	0	3	3	3	5	5	5	5	1	2	2	5	5	5	2	5	0	0	1	0	1	1	0	1	0	0	1	0	0	0	0	0	0	0	0	0	5
117	75	0	5	3	3	4	3	4	1	1	1		1	4	2		2	1	1		2								1	1	1	0	0	0	0	0	0	1	0	0	1	0	0	0	0	0	0	0
118	73	1	3	3	3	3	3	3	0	1				4	2	1	3	3	3	3	3	3	3	3	4	3	4	3	0	0	0	1	1	0	0	0	0	1	0	0	0	0	0	0	0	0	0	0	4
119	84	0	3	1	1	4	4	4	1	1	0	0	0	4	3		4	4	5	5	1	2	2	5	5	5	2	5	1	0	1	1	1	0	0	0	0	0	0	0	0	0	0	0	0	0	0	0	1
120	78	1	4	4	4	3	3	3	1	1	1	0	0	1	3	3	5	5	2	2	2	1	1	5	5	5	1	5	0	0	0	0	0	0	0	1	0	0	0	0	0	0	0	0	0	0	0	0	5
121	81	0	3		2	3	4	2						3	1	1	4										3		1	1	0	0	0	0	0	0	0	0	0	0	0	0	0	0	0	0	0	0
122	69	1	5	3	3	3	3	3	1	1	1	1	0	4	3	2	3	5	4	4	3	3	4	1		3	3	3	1	0	0	0	0	0	0	0	1	0	0	0	0	0	0	0	0	0	0	0	3
123	86	0	3	4	2	3	3	2	0	1	1	0	0	4	1	1	2		3	3	3	1	5	5	5	5	2	5	1	0	0	0	0	0	1	0	0	0	0	0	0	0	0	0	1	0	0	0	1
124	66	0	3	3	3	0	0	0	0	0	0	0	0	5	1	1	1	1	3	3	5	2	5	5	5	5	4	1	0	0	0	0	0	0	1	0	0	0	1	0	0	0	0	1	0	0	0	0	1
125	81	0	5	4	3	4	4	3	0	1	0	0	0	2	3	3	1	1	5	5	1	1	1	5	5	5	1	5	1	0	0	0	0	1	0	0	0	0	0	0	0	0	0	0	0	0	0	0	5
126	68	0	5	5	4	5	5	4		0	0	0	0	4	3	2	3	3	5	4	4	1	3	4	4	4	4	5	1	1	0	0	0	0	0	0	0	0	0	0	1	0	0	0	0	0	0	0	4
127	79	0	3	1	1	2	1	0	0	1	1	0	0	3	3	2	5	5	5	5	2	2	2	3	3	4	2	4	0	0	0	0	1	1	0	1	0	0	0	0	0	0	0	0	0	0	0	0	5
128	81	0	0	0	1	1	1	1														3	3	3	2	2	1	3	0	1	1	0	0	0	1	0	0	0	0	0	0	0	1	0	0	0	0	1	3
129	80	1	3	5	4	3	5	4	1	0	0	0	0	3	3	3	5	5	5	4	2	1	2	4	5	4	2	5	1	1	0	0	0	0	0	1	0	0	0	0	0	0	0	0	0	0	0	0	5
130	82	0	4	4	4	3	3	4		0	0	0	0	2	3	3	5	5	5	5	1	1	1	5	5	5	1	5	0	0	1	0	0	0	0	1	0	0	0	0	0	0	0	0	0	0	0	0
131	73	1	4	3	4	3	3	3	0	1	0	0	0	3	2	2	3	4	4	4	2	2	3	5	5	5	2	4	1	0	0	0	0	0	0	0	1	0	0	0	1	0	0	0	0	0	0	0	1
132	75	1	5	5	5	5	5	5	0	0	0	0	0	2	3	3	5	5	5	5	1	1	1	5	5	5	1	5	1	0	1	0	1	0	0	1	0	0	0	0	0	0	0	0	0	0	0	0	5
133	76	1	4	5	5	5	4	4						3	3	3	2	1	1	1	1	2	3	1	2	1	2	1	0	0	0	0	0	0	0	1	0	0	0	0	0	0	0	0	0	0	0	0	2
134	77	0	3	3	3	4	4	4						4	2	3	3	3	3	3	3	2	2	4	4	5	2	5	1	1	1	0	0	0	0	0	0	0	0	0	0	0	0	0	0	0	0	1	2
135	72	0	3	3	3	2	2	2						3	1		4	3	4	3	3	3	2	4	2	4	3	4	1	1	1	1	1	1	0	0	0	0	1	0	0	0	0	0	0	0	0	0	3
136	68	1	5	3	3	5	4	4	0	0	0	0	0	1	3	3	5	5	5	5	1	1	1	5	5	5	1	5	1	0	1	0	0	0	0	0	0	0	0	0	0	0	0	0	0	0	0	0	5
137	88	1	3	4	2	3	2	3	1	1				3	1	1	3	3	1	1	4	1	1	5	5	5	3	4	0	0	0	1	1	0	0	0	0	1	0	0	1	1	1	0	0	0	0	1	5
138	65	0	3	1	3	2	1	1	0	1		0	0	3	3	3	5	5	4	5	2	2	2	5	5	5	5	5	1	0	1	0	0	0	0	0	0	0	0	0	0	0	0	1	1	0	0	0	5
139	78	0	2	3	3	2	1	2		0	0	0	0	3	3	2	4	4	5	5	2	2	2	4	4	5	2	5	0	0	0	1	1	0	0	1	0	0	1	0	0	0	0	0	0	0	0	1	4
140	91	1	3	4	3	2	2	3	0	0	0	0	0	4	3	2	3	3	5	5	1	3	3	5	4	5	3	5	1	0	1	0	1	1	0	1	0	1	0	0	0	0	0	0	0	0	0	0	5
141	83	0	3	3	3	3	2	2		0	1	1	0	4	1	1	3	2	4	3	3	3	1	3	3	3	3	3	1	0	1	0	1	0	0	0	0	0	1	0	0	0	1	0	0	0	0	1	1
142	87	1	4	4	3	1	3	2	0	0	1	0	0	3	2	2	3	3	3	2	2	2	4	5	2	5	3	3	1	0	0	1	1	0	1	0	0	1	0	0	0	0	1	0	0	0	0	0	3
143	78	1	3	3	2	2	2	2	1	1	1	1	1	2	1	1	3	3	3	3	3	2	2	2	2	2	2	2	0	0	0	0	0	0	0	1	0	0	0	0	0	0	0	0	0	0	0	0	3
144	66	1	3	3	3	2	2	2	0	0	0	0	0	5	1	2	1	2	1	1	4	3	5	4	4	4	3	4	1	1	0	0	1	0	0	1	1	0	1	0	0	0	0	0	0	0	0	0	1
145	77	0	3	3	3	3	3	1						4	2	2	2	2	2	2	4	2	2	5	3	5	3	3	1	1	0	0	0	0	0	1	0	0	0	0	0	0	0	0	0	0	0	0	1
146	91	0	3	3	3	4	0	0	0	1	0	0	0	4	3	1	3	3	5	5	2	3	3	4	5	5	5	4	1	0	0	1	0	1	0	1	0	0	0	0	0	0	0	0	0	0	0	0	1
147	87	0	5	3	3	4	2	1	0	0	0	0	0	4	2	1	2	3	2	2	4	2	3	3	3	3	3	4	0	0	0	0	0	1	0	1	0	0	1	0	0	0	0	0	0	0	0	0	2
148	73	1	4	3	3	3	3	3	0	1	0	0	0	3	3	3	3	3	5	5	1	3	4	5	5	5	5	5	1	0	0	0	1	0	0	1	0	0	0	0	0	0	0	0	0	0	0	0	5
149	81	1	4	4	5	5	3	4	0	1	0	0	0	3	3	3	3	3	3	3	3	3	3	4	5	5	5	5	0	0	0	1	1	0	0	0	0	0	1	0	0	0	0	0	0	0	0	0	5
150	93	1	5	5	5	1	1	1	0	0	0	0	0	3	1	2	1	1	5	5	3	2	4	5	5	5	4	4	0	1	0	0	1	0	1	1	0	0	0	0	0	1	0	0	0	0	0	0	5
151	72	1	2	1	2	3	2	2	1	1				4	2	1	1	1	1	1	1	2	3	5	5	5	2	5	0	1	0	0	0	0	0	0	0	1	0	0	0	0	0	0	0	0	0	0	5
152	70	0	4	4	4	3	2	2	0	1	1	0	0	4	2	3	5	5	4	4	5	2	3	3	5	4	3	5	1	1	0	0	1	1	0	0	0	0	0	0	0	0	1	1	0	0	0	0	1
153	74	0	3	2	3	0	3	0		1				5	2	2	3	3	2	2	3	3	3	2	3	3	3	3	1	0	0	0	0	0	0	0	0	0	0	0	0	0	0	1	0	0	0	0	1
154	71	0	0	0	1	0	0	0	0	0	0	0	0	4	1	1	3	3	3	3	4	3	4	4	4	4	3	4	0	0	0	0	0	0	0	1	0	0	0	0	0	0	0	1	0	0	0	0	4
155	84	0	3	3	3	5	3	3		1	1			4			3		2	1	2								1	1	0	0	0	0	0	1	1	0	0	0	0	0	0	0	0	0	0	0
156	82	1	3	2	1	3	3	2		0	0	0	0	4	3	3	4	4	5	4	2	2	3	4	3	4	2	5	1	1	1	1	1	0	1	1	0	1	0	0	0	0	0	0	0	0	0	0	4
157	88	0	4	3	2	4	3	3		1	1	0	0	4	2	2	3	3	3	3	4								1	1	0	1	1	0	0	0	1	0	1	0	0	0	0	0	0	0	0	1
158	82	0	5	4	4	4	3	4	1	0	0	0	1	4	2	1	1	1	4	4	4	2	3	5	4	4	5	3	1	1	0	0	1	0	1	1	0	0	0	0	0	0	0	1	0	0	0	0	2
159	69	0	5	3	3	5	5	3														1	1	2	4	5	1		1	0	1	0	1	0	1	0	0	0	0	0	0	0	0	0	0	0	0	0	5
160	82	0	3	4	3	4	3	3														1	2	5	5	5	5	5	1	0	1	0	1	0	0	0	0	0	0	0	0	0	0	0	0	0	0	0	2
161	78	0	3	3	4	3	2	2		1	0	0	0	4	1	3		3		4					3				1	1	1	1	1	1	0	0	1	0	0	0	0	0	0	0	0	0	0	0	1
162	80	0	4	4	5	3	4	4	1	1				3	3	3	5	4	5	5	1	1	5	5	5	5	2		1	0	0	0	0	0	0	0	0	1	0	1	0	0	0	0	0	0	0	0
163	91	0	3	3	4	0	0	0	1	1	0	0	0	3	2	2	1	1	5	5	2	1	4	5	5	5	2	4	0	0	0	1	1	1	0	0	0	0	0	0	0	0	0	0	0	0	0	0	3
164	76	1	5	4	4	3	3	3	0	1	0	0	0	5	3	3	5	5	4	4	2	2	3	3	4	5	2	4	0	1	0	0	0	0	0	0		1	1	0	0	0	0	0	0	0	0	0	5
165	67	1	3	0	3	3	3	3	0	0	0	0	0	4	3	3	5	3	5	3	1	1	3	5	5	5	4	5	1	1	1	0	1	0	0	0	0	0	0	0	0	0	0	0	0	0	0	0	5
166	73	0	3	1	1	2	0	0		0	0	0	0	5	2	2	4	3		3	2	5	5	1	1	3	5	4	1	0	0	0	1	0	0	1	0	0	1	0	0	0	1	0	0	0	0	0	5
167	94	1	5	5	5	5	5	5	1	1	1	0	0	5	1	1	1	1	1	1	5	5	5	1	1	1	5		1	1	1	0	0	0	0	1	0	1	1	1	0	0	0	0	0	0	0	0	1
168	78	1	3	3	3	3	3	2	0	1	0	0	0	4	3	2	3	4	4	3	2	2	3	3	3	3	4	4	0	1	0	0	1	0	0	0	0	1	0	0	0	0	0	0	0	0	0	0	4
169	84	1	2	3	2	3	3			1	0	0	0	3	3	3	4	4	5	5	5	2		5	5	5	3	4	1	0	1	0	1	0	0	1	0	1	1	0	0	0	0	0	0	0	0	0	5
170	88	1	3	2	2	0	0	0	0	0	0	0	0	4	1	2	3	3	3	3	2	2	4	5	3	5	5	5	1	0	0	0	0	0	0	0	0	1	0	1	0	0	0	0	0	0	0	0	1
171	87	1	4	3	3	2	3	3	0	1	1			4	1	1	1	1	5	5	1	4	5	3	3	4	5	5	1	1	1	0	0	1	1	0	1	1	0	0	1	0	0	0	0	0	1	0	1
172	78	1	5	4	5	3	4	4						4	2		3	4	5	5	4	2		5	5	5	3	5	1	0	0	0	1	0	0	1	0	1	0	0	0	0	0	0	0	0	0	0	4
173	73	0	4	3	4	4	5	5	1	1	1	1	1	4	3	3	3	4	3	3	4	1	1	3	2	3	1	3	1	1	1	1	1	0	1	0	1	1	1	0	0	1	0	1	0	0	0	0	2
174	67	0	4	4	3	4	3	3	0	0	0	0	0	4	2	2	3	4	4	4	2	3	3	3	4	4	3	4	1	1	0	0	0	1	0	0	0	0	0	0	0	0	0	0	0	0	0	0	5
175	80	0	3	2	4	3	3	3		1	0	0	1	3	2	1	2	2	5	5	1	3	3	4	5	5	2	5	1	0	0	0	0	0	0	1	0	0	0	0	0	0	0	0	0	0	0	0	1
176	85	1	3	3	1	3	2	2		1	1	1	1	3	2	2	4	4	4	4	3	2	2	3	4	3	2	3	0	1	1	0	1	0	0	1	0	1	1	0	0	0	0	0	0	0	0	1	2
177	68	0	4	3	3	2	3	2		1				5	2	1	5	5	3	4	5	4	5	1	3	2	5	2	1	1	0	1	0	0	0	0	0	0	0	0	0	0	0	0	0	0	0	1	3
178	84	1	4		3	2	2	1	0	0	0	0	0	4	1	1	2	2	2	2	4	2							0	0	0	0	0	0	0	1	0	0	1	0	0	0	0	0	0	0	0	0	1
179	67	1	4	2	3	5	3	3	0	1	1	0	0	4	2	2	4	3	3	3	4	5	4		4	3	5	4	1	1	1	0	0	0	1	1	1	0	1	0	0	0	0	0	0	0	1	0	5
180	72	0	5	4	4	3	3	3						2
181	68	1	4	4	3	3	3	3	0	0	0	0	0	3	3	3	5	5	5	5	3	1	5	5	5	5	3	5	0	0	0	0	1	0	0	0	0	0	0	0	1	0	0	0	0	0	0	0	1
182	65	0	4	4	4	2	2	2	0	1	0	0	0	4	3	2	5	5	5	5	1	5	5	5	5	3	5		1	1	1	0	1	0	0	0	0	0	0	0	0	0	0	0	0	0	0	0	5
183	72	1	4	4	4	3	4	3		0	0	0	0	4	2	2	3	5	5	5	2	2	2	4	2	4	2	3	0	0	0	0	1	0	0	0	0	1	0	0	0	0	0	0	0	0	0	0	1
184	78	1	3	4	3	4	3	3	1	1				4	3	3	4	3	3	3	3	3	3	4	4	4	4	4	1	0	1	1	0	0	0	0	0	0	0	0	0	0	0	0	0	0	0	0	5
185	72	1	4	4	4	5	3	3
186	68	0	3	2	3	4	3	2	1	1	0	0	0	5	2	2	3	3	3	3	1	3	3	4	2	4	2	3	0	0	1	1	1	0	0	0	0	0	0	0	0	0	0	0	0	0	0	1	4
187	66	0	5	2	4	4	3	4	0	1	1	0	0	4	2	2	3	3	3	3	4								0	0	0	1	0	0	0	0	0	0	0	0	0	0	0	0	0	0	0	0
188	66	1	0	4	4	3	4	3	0	0	0	0	0	3	3	3	5	5	5	5	1	2	2	5	5	5	2	5	1	0	0	0	0	0	1	0	0	0	0	0	0	0	0	0	0	0	0	0	5
189	67	1	4	4	4	4	4	4		1	1	1	1	2	3	3	5	5	5	5	1	1	1	5	5	5	1	5	0	0	0	1	0	0	0	0	0	0	0	0	0	0	0	0	0	0	0	0	3
190	65	1	3	4	3	4	4	4	0	0	0	0	0	4	3	3	4	5	5	5	5	1	1	1	1	1	1	5	1	0	1	0	0	0	0	1	0	1	0	0	0	0	0	0	0	0	0	0	5
191	83	0	3	3	3	3	2	2
192	76	0	3	3	4	3	3	3	0	1	0	0	0	3	3	3	4	4	4	4	2	2	2	4	5	3	2	4	1	0	1	0	0	0	0	0	0	0	0	0	0	0	0	0	0	0	0	0	5
193	79	0	3	3	3	3	2	3	0	1	0	0	0	2	3		3		3	3	3	1	4	5	4	5	1	5	1	1	1	0	1	0	0	0	0	0	0	0	1	0	0	0	0	0	0	0	5
194	72	1	3	3	2	3	2	3		1				3	3	3	4	4	4	4	2	2	2	4	4	5	2	4	1	1	0	0	1	0	0	0	0	1	0	0	0	0	0	0	0	0	0	0	5
195	65	0	5	5	5	5	4	3	1	1	0	0	1	2	3	3	3	3	3	3	3	2	2	4	3	4	3	3	0	1	1	1	1	1	0	0	1	0	0	0	1	0	1	0	0	0	0	0	5
196	71	0	2	2	3	5	2	1	0	0	0	1	0	3	3	3	5	5	3	5	1	1	1	5	3	3	1	5	0	0	1	0	0	0	0	0	0	0	0	0	0	0	0	0	0	0	0	0	5
197	75	0	2	2	3	5	2	2	0	0	0	0	0	3	3	3	5	5	5	5	1	2	2	4	5	5	2	5	0	0	0	1	0	1	0	1	0	0	0	0	0	0	0	0	0	0	0	0	5
198	79	1	2	2	2	2	2	3														2	2	5	5	5	2	4	0	1	0	0	1	0	0	0	0	0	0	0	0	1	0	0	0	0	0	0	5
199	67	1	4	3	3	1	0	0	0	1	0	0	0	4	2	2	3	4	4	4	3	2	3	4	4	5	2	4	1	1	1	0	0	0	0	1	1	0	1	0	0	0	0	0	0	0	0	0
200	83	0	4	3	2	4	3	3	0	1	0	0	0	3	3	3	3	3	3	5	3	4	3	4	5	4	3	3	1	0	0	0	0	1	0	0	0	0	1	0	0	0	0	0	0	0	0	0	2
201	76	1	2	2	2	1	1	1	0	1	0	0	0	4	2	2	3	3	4	4	2	3	3	4	4	5	4	4	0	1	0	0	1	0	1	0	0	0	0	0	1	1	1	0	1	0	0	0	3
202	81	1	4	3	3	3	3	3		1	1	1	0	1	1	2	2	1	2	2	1	2	2	5	2	5	1	5	1	0	0	0	0	0	0	0	0	1	0	0	0	1	0	0	1	0	1	1	5
203	70	0	2	4	3	4	4	3	0	1	0	0	0	4	2		4	4	4	5	4	1	1	5	5	5	2	5	1	0	0	0	1	0	0	1	0	0	0	0	0	0	0	0	0	0	0	0	5
204	90	0	5	4	4	2	2	0	1	1	1	1	1	3	3	2	2	2	2	2	2	2	2	5	5	5	5	5	1	0	0	0	0	0	0	1	0	1	1	0	0	0	0	0	0	0	0	0	1
205	69	0	5	5	5	4	3	3	1	1				3	3	3	3	3	4	3	2	2	3	4	3	3	2	4	1	0	0	0	1	0	0	0	0	0	0	0	0	0	0	0	0	0	0	0	4
206	76	0	3	3	2	3	2	0	0	1	1	1	1	3	3	3	5	5	5	5	1	1	2	5	5	5	3	5	1	0	0	0	0	0	0	0	0	0	1	0	0	0	0	0	1	0	0	0	5
207	85	0	5	4	4	3	3	3	0	1	1	0	0	4	1		3		4	3	2	3	5	4	3	5	3	4	1	0	0	0	0	1	0	0	0	0	1	0	0	0	0	0	0	0	0	1	2
208	86	1	5	3	3	2	2	0	0	0	0	0	1	4	1	1	2	2	1	1	5	2	5	4	5	4	4	4	1	1	0	1	0	0	0	0	1	1	0	0	0	0	0	0	0	0	0	0	1
209	76	0	4	4	4	3	3	3	0	1	1	0	1	3	2	1	2	2	2	2	5	1	5	1	1	1	1	2	0	0	1	0	0	0	0	0	1	0	1	0	0	0	0	0	0	1	0	0	1
210	88	0	1	1	1	1	1	1		1	0	0	0	4	1	1	3	3	2	2	4	1						4	0	0	0	0	1	1	0	1	0	0	0	0	1	0	0	0	0	0	0	0	3
211	73	0	5	5	5	5	5	5	1	1	0	0	0	3	3	3	4	4	5	5	1	1	1	5	5	5	1	5	1	0	1	0	1	0	0	0	0	0	0	0	0	0	0	0	0	0	0	0	5
212	71	0	5	4	4	4	4	3	0	1	0	0	0	3	2	2	3	2	3	3	3	2	4	4	5	3	3	0	1	0	0	0	0	0	0	0	0	0	0	0	0	0	0	0	0	0	0	0	5
213	65	1	3	3	3	3	3	3	0	1	1	0	0	4	2	2	3	3	3	3	2	2	2	4	4	4	4	3	1	0	1	0	0	0	0	0	1	0	1	0	0	0	0	0	0	0	0	0	4
214	84	0	5	4	4	4	3	3	0	0	0	0	0	3	3	3	5	5	4	4	3	2	1	1	3	5	1	5	1	0	0	1	0	0	0	0	0	0	0	0	0	0	0	0	0	0	0	0	2
215	71	1	4	5	4	3	3	3	0	1	1	0	0	4	2	1	3	3	3	3	3	3	4	3	3	4	3	3	0	0	0	1	0	0	1	1	0	0	0	0	0	0	0	0	0	0	0	0	1
216	76	1	3	4	4	3	3	3	0	1	0	0	0	4	2	2	3	3	3	3	3	4	3	4	3	5	3	3	1	0	0	0	0	0	1	1	0	1	0	0	0	0	0	0	0	0	0	0	2
217	74	0	3	2	3	3	2	3	0	1				4	2	2	5	3	3	1	2	3	2	3		5	3	3	1	0	0	0	1	0	0	1	0	0	0	0	0	0	0	1	0	0	0	0	5
218	85	1	2	1	1	4	4	2	0	1	1	1	1	2	2	3	3	5	5	5	1	1	3	5	5	5	1	5	1	0	0	0	0	0	0	1	0	1	1	0	0	1	0	0	0	0	0	0	5
219	73	1	3	1	3	0	0	0		0	0	0	0	3	3	2	5	5	5	5	1	1	1	5	5	5	1	4	0	0	0	0	0	0	0	0	0	0	0	0	0	1	0	0	0	0	0	0	5
220	81	0	3	3	2	4	3	3	0	0	0	0	0	3	1	1	1		1		5	4	5	4	4	3	4		1	0	0	0	0	0	0	0	0	0	0	0	0	0	1	0	0	0	0	0	1
221	100	0	3	2	2	2	2	2	1	1	1	0	0	3	1	3	1	1	1	1	1	4	3	2	2	1	1	3	1	0	0	0	1	0	0	1	0	1	0	0	0	1	1	0	0	0	1	0	2
222	79	0	5	3	4	3	3	3	0	1	1	0	1	3	3	3	2	3	3	1	3	4	3	4	1	4	2	4	1	1	1	0	0	0	0	0	1	0	1	0	0	0	0	0	0	0	0	0	1
223	77	1	4	4	4	3	3	3	0	0	0	0	0	4	2	2	4	4	4	4	2	2	3	5	1	3	2	5	1	0	1	0	0	0	1	1	0	0	0	0	0	0	0	0	0	0	0	0	1
224	75	1	3	2	2	3	2	2		0	0	0	0	3	2	2	3	4	4	4	3	1	2	4	3	5	3	5	0	0	0	0	1	0	0	0	0	0	0	0	0	0	0	0	0	0	0	0	5
225	70	1	3	2	3	0	0	0	0	0	1	0	0	5	1	1	1	1	3	3	5			1		3	5		1	0	0	0	1	1	0	1	0	1	1	0	0	0	0	0	0	0	0	1	1
226	80	0	3	3	3	3	3	3	0	0	0	0	0	4	1	1	2	2	2	2	3	2	1	2	1	2	3	3	1	0	1	0	1	0	0	0	0	1	0	0	1	0	0	0	0	0	1	1	5
227	72	1	4	4	3	3	3	2	0	1	0	0	0	4	2	3	3	5	3	5	3	1	1	3	3	5	2	5	1	0	1	0	0	0	0	0	1	0	0	0	0	0	0	0	0	0	0	0	3
228	93	0	3	2	2	0	0	0	1	0	0	0	0	3	1	1	2	2	4	4	3	3	3	3	3	3	3	3	1	0	0	0	1	0	0	0	1	0	0	0	1	0	0	0	0	0	0	0	1
229	65	0	5	4	4	5	4	4														2	2	4	3	5	2	5	0	0	1	0	1	0	0	0	0	0	0	0	0	0	0	0	0	0	0	0	4
230	83	0	3	3	3	4	2	3	0	1					2		3	3	3	3		3	3	3	3	4	4	5	1	0	1	0	0	0	0	1	0	0	0	0	0	1	0	0	0	0	0	1
231	82	0	4	3	4	3	3	3	0	1	1	0	1	5	2	1	2	2	1	1	4	5	5	1	1	1	5	3	1	0	0	0	1	1	0	0	0	0	0	0	0	0	0	0	0	0	1	0	1
232	65	1	5	1	1	3	2	1	0	1	1	0	0	5	3	2	4	3	4	3	2	2	3	3	4	4	2	3	1	0	0	1	0	0	0	1	0	1	0	0	1	0	0	0	0	0	0	1	3
233	72	1	3	3	3	4	3	3	0	0	0	0	0	4	2	2	4	4	5	5	2	2	3	3	4	5	2	5	1	0	0	0	1	0	0	0	0	0	1	0	0	0	0	0	0	0	0	0	3
234	72	0	3	3	3	3	2	2		0	0	0	0	3	2	2	5	5	5	5	1	1	2	5	5	5	2	5	1	0	0	0	0	0	0	0	0	0	0	0	0	0	0	0	0	0	0	0	4
235	79	1	1	1	1	2	1	2	0	1	0	1	1	4	2	2	3	4	5	5	2	1	1	5	2	5	1	1	0	0	0	0	1	0	0	0	0	1	0	0	0	0	0	0	0	0	0	0	4
236	87	0	2	1	3	1	2	1	0	1	1	0	0	2	1	1	1	1	1	1	4	4	5	5	3	5	3	5	1	1	0	0	1	0	0	1	0	0	0	0	0	0	0	0	0	0	0	0	1
237	76	1	4	5	3	5	4	3	0	1	0	0	0	4	2	2	3	3	4	4	4	2	2	4	4	4	2	4	1	1	1	0	1	1	0	1	0	1	0	0	0	0	1	0	0	0	0	0	5
238	72	1	4	5	4	5	5	5	1	1	0	0	0	4	2	1	3	3	3	3	3	3	4	4	4	5	2	4	1	0	0	1	1	0	0	0	1	0	0	0	1	0	0	0	0	0	0	0	5
239	78	1	4	4	2	0	3	2	0	1	1	1	0	4								3	4	3	2	1	4	4	1	0	0	0	0	0	0	0	0	0	0	0	0	0	0	0	0	0	0	0
240	75	1	5	3	3	5	3	3	0	1	0	0	0	4	2	2	4	3	4	3	3	5	5	3	3	3	3	3	1	0	0	1	1	0	1	1	1	1	0	0	1	0	1	0	0	0	0	0	5
241	65	0	3	3	3	5	3	3		1	0	0	0	3	3	3	5	5	4	4	1	2	2	4	5	5	2	5	1	0	0	0	0	0	0	0	0	0	0	0	0	0	0	0	0	0	0	0	5
242	74	1	3	3	3	4	4	3	0	0				3	3	3	4	4	4	4	1	2	3	4	3	4	3	5	0	0	0	0	0	0	0	1	0	1	0	0	1	0	1	0	0	0	0	0	4
243	82	1	3	3	2	2	2	1	1	1	0	0	0	3	1		3	3	3	3	3	2	3	4	5	5	2	3	1	1	0	0	0	0	1	1	0	0	0	0	0	1	0	0	0	0	0	0	1
244	80	1	2	2	2	1	1	0	0	1	0	1	0	4	2	3	3	3	3	3	1	2	3	4	5	5	3	4	1	0	0	0	1	0	0	1	0	0	0	0	0	0	0	0	0	0	0	0	5
245	68	1	5	5	5	4	3	3	0	1	0	0	0	3	2	3	4	4	4	4	2	3	2	4	3	4	2	4	1	0	1	0	1	0	0	0	0	0	0	0	0	0	0	0	0	0	0	0	1
246	68	0	3	2	3	2	2	2	0	1	1	0	0	3	2	2	3	3	3	3	2	2	3	3	3	3	3	5	1	0	1	0	0	0	0	0	0	0	0	0	0	0	0	0	0	0	0	0
247	95	0	1	1	1	0	0	0	0	0	0	0	0	3	2	2	5	5	5	5	5	1							1	0	1	0	0	0	0	1	1	0	0	0	0	0	0	0	0	0	0	0	4
248	86	0	1	3	3	0	0	0	0	1	0	0	0	4	2	2	2	2	3	4	2	2	1	3	3	3	1	3	0	1	0	1	0	1	1	1	0	0	0	0	0	0	0	0	1	0	0	0
249	73	0	5	4	4	3	3	3	0	1	0			3	3	3	5	5	3	5	2	3	3	5	5	3	3	3	1	0	0	0	0	0	0	1	0	0	0	0	0	0	0	0	0	0	0	0	5
250	65	1	5	3	3	3	3	3	1	0	0	0	0	3	3	3	2	3	4	4	1	2	3	4	4	4	2	5	1	1	1	0	0	0	0	1	0	0	0	0	0	0	1	0	0	0	0	0	5
251	85	1	3	3	3	3	2	2	0	1	1	0	0	3	3	2	3	2	3	3	2	3	3	4	3	4	3	3	1	0	0	0	0	0	1	0	0	1	0	0	0	0	0	0	0	0	0	1	1
252	85	1	4	3	2	3	4	2	0	1	1	1	1	3	3	3	5	5	5	5	2	1	1	5	5	5	1	5	0	0	0	0	1	0	1	1	0	0	0	0	0	0	0	0	0	0	0	0	2
253	71	0	2	2	2	0	0	0	0	0	0	0	0	4	2	3	4	4	4	4	2	3	3	3	3	4	3	4	0	0	0	0	0	1	0	1	0	0	0	0	0	0	1	0	1	0	0	0	4
254	73	0	4	2	1	5	3	0	1	0	0	1	0	4	2	2	4	4	4	4	3	3	2	3	2	3	2	3	0	0	1	0	1	1	0	0	0	0	0	0	0	0	1	0	1	0	0	0	5
255	76	1	5	1	3	5	1	2		1	0	0	0	4	3	3	5	4	4	4	1	2	2	3	4	5	2	4	1	0	0	0	0	0	0	0	0	0	0	0	1	0	0	0	0	0	0	1	4
256	74	1	5	2	2	2	1	1						4	3	3	3	2	3	3	3	3	4	1	3	2	3	5	1	1	0	0	0	0	1	0	0	0	0	0	1	0	0	0	0	0	0	1	3
257	67	1	5	5	5	5	4	4	1	1	1	0	0	3	3	3	5	5	5	5	1	1	2	5	5	5	2	5	0	1	1	0	1	0	0	0	0	0	0	0	0	0	0	0	0	0	0	0	4
258	78	0	3	2	3	2	2	3	1	1	1	1	0	3	3	3	5	5	5	5	1	1	1	5	5	5	2	4	0	0	0	0	0	0	0	1	0	0	0	0	0	0	1	0	0	0	0	0	3
259	72	0	5	5	5	5	4	4		1	0	0	0	3	3	3	5	5	5	5	1	2	2	5	5	5	2	5	0	0	0	1	1	0	0	1	0	0	0	0	0	0	0	0	0	0	0	0	5
260	71	0	5	4	4	5	5	4	0	1	0	0	0	3	3	3	5		4	1	1								0	0	1	0	0	0	0	0	0	0	0	0	0	0	0	0	0	0	0	0	5
261	83	1	5	4	4	4	3	3	0	1	1	0	0	3	3	3	5	3	5	3	3	3	3	4	4	5	3	4	1	0	1	1	0	0	0	1	0	0	0	0	0	0	1	0	0	0	0	0	5
262	67	1	5	3	3	4	3	3														2	3	4	4	5	3	4	1	0	0	0	0	0	0	1	0	0	0	0	0	0	0	0	0	0	0	0	5
263	81	0	4	4	3	3	3	3		1	0	1	0	4	3	2	5	3	5	4	2	1	3	5	5		1	3	0	0	0	0	1	0	0	1	0	0	0	0	0	0	0	0	0	0	0	0	5
264	81	0	4	3	2	3	2	2	0	0	0	0	0	4	2	2	3	3	3	3	3	4	4	3	1	3	3	4	1	0	0	0	1	0	0	0	0	0	0	1	0	1	0	0	0	0	1	0	1
265	74	1	1	3	2	3	4	2	0	0				3	2		3		2		1								1	0	0	0	0	0	0	1	1	0	0	0	0	0	0	0	0	0	0	0
266	73	0	3	4	2	3	3	3	1	0	0	0	0	2	3	3	5	5	5	5	1	2	1	4	5	5	2	5	1	0	0	0	0	0	0	1	0	0	0	0	0	0	0	0	0	0	0	0	5
267	69	0	5	4	3	5	3	3	1		1	1	0	4	3	2	5	3	3	4	3	2	2	5	5	5	2	4	1	1	1	0	1	0	0	1	0	0	0	1	1	0	1	0	0	0	0	0	5
268	80	0	4	4	3	3	3	3	0	0	0	1	0	4	2	2	3	3	3	3	3	2	3	3	3	3	2	3	1	1	1	0	1	0	0	1	0	0	0	0	0	0	0	0	0	0	0	0	2
269	69	1	5	4	3	4	3	3	1	0	0	0	0	4	2	2	3	3	3	3	4	2	3	4	4	5	3	4	1	0	1	0	1	0	0	1	1	0	0	0	0	1	0	1	0	0	0	0	3
270	78	0	1	2	2	3	2	2	0	0	1	0	0	3	2	2	4	5	4	4	2	4	4	4	3	4	4	4	1	1	1	0	0	0	0	1	0	0	0	0	0	0	0	0	0	0	0	0	5
271	65	0	3	3	3	5	3	3		1	0	0	0	3	3	3	5	5	5	5	1	2	2	5	5	5	2	5	0	0	1	0	0	0	0	0	0	0	0	0	0	0	0	0	1	0	0	0	5
272	78	0	4	3	4	3	2	2		1	0	1	0	4	1		4	4	4	4	3	3	4	2	3	2	4	4	1	0	0	1	0	1	0	1	0	0	0	0	1	0	0	0	0	0	0	0	5
273	82	1	5	5	4	3	3	3	0	1	0	0	0	2	3	3	5	5	5	5	1	1	1	5	5	5	1	5	1	0	1	0	0	0	0	0	1	0	0	0	0	0	0	0	0	0	0	0	4
274	72	0	2	2	3	3	1	1		1	0	0	0	4	3	2	5	5	3	3	3	1	1	3	5	5	2	1	1	0	1	1	0	0	1	0	0	0	0	0	0	0	0	0	0	0	0	0	5
275	82	1	4	4	4	5	5	4	0	1	0	0	0	4		3	4	3	2	2	4	4	5	5					1	0	0	0	1	0	0	0	0	1	0	0	0	0	0	0	0	0	0	1	4
276	78	1	1	1	2	3	3	3	1	0	0	0	0	3	3	3	4	4	5	5	1	2	3	5	4	5	2	5	1	0	1	0	0	0	0	1	0	0	0	0	0	0	0	0	0	0	0	0	5
277	75	1	2	4	3	3		3	1	1	0	0	0	3	1	1	3	4	3	3	2	1	2	5	5	5	1	5	0	0	0	0	1	0	0	0	0	0	0	0	0	0	0	0	0	0	0	0	5
278	69	0	3	3	3	3	2	2	0		1	1		4	3		1	1	1	1		3	4	3	3	3	3	3	0	0	0	0	0	1	1	0	0	0	0	1	0	0	1	0	0	1	0	0	5
279	67	0	0	1	0	3	3	2	0	0	0	0	0	4	3	3	3	3	5	4	3	4	4	5	4	5	2	3	0	0	1	1	1	0	0	0	0	0	0	0	0	0	0	0	0	0	0	0	5
280	79	1	3	3	2	4	3	3	1	1	1	1	1	3	3	2	3	3	5	5	1								1	1	1	0	0	0	0	1	0	0	0	0	0	0	0	0	0	0	0	0
281	76	0	5	4	3	4	3	3	0	1	0	0	0	3	3	3	4	4	3	3	3	3	2	5	5	5	2	5	1	0	1	0	1	1	1	0	0	0	0	0	0	0	0	0	0	0	0	0	5
282	72	1	5	4	4	5	5	4	0	0	1	0	0	3	3	3	5	4	4	4	3	2	4	4	4	4	2	4	1	1	0	0	1	0	1	0	0	0	0	0	1	0	0	0	0	0	0	0	4
283	85	0	4	4	5	3	3	3	0	0	0	1		2	2	1	2	3	5	5	3	2	4	4	4	5	2	3	1	0	0	0	1	0	1	0	0	0	0	0	0	0	1	0	0	0	0	0	1
284	66	0	1	2	3	4	2	2	0	1	0	0	1	4	3	2	3	3	4	3	4	3	3	2	2	3	4	4	1	1	1	0	1	0	0	1	0	0	0	0	0	0	0	0	0	0	0	1	5
285	75	0	2	1	2	0	0	0	0	0	0	0	0	3	1	3	2		3	4	4	2	2	3	4	4	4	5	1	0	0	0	1	0	0	0	0	0	0	0	1	0	0	0	0	0	0	1	5
286	65	1	3	3	4	0	2	2	0	1	0	0	0	3	2		4	4	5	5	1	2	2	5	3	5	2	5	1	0	1	0	0	0	0	1	0	0	0	0	0	0	0	0	0	0	0	0	5
287	74	1	5	3	3	5	0	0	0	0	0	0	0	2	3	3	5	5	5	5	1	2	2	2	5	5	2	5	0	0	1	0	0	0	0	0	1	1	0	0	0	0	0	0	0	0	0	0	5
288	81	0	5	4	4	4	3	2	0	1	1	0	0	3	2	1	4	4	4	4	1	3	3	4	3	4	3	5	1	1	1	0	0	0	1	1	0	0	0	0	0	0	0	0	0	0	0	0	1
289	75	1	1	1	2	1	1	0	0	0	0	0	0	4	1	2	3	3	4	4	2	1	3	4	1	5	4	5	1	1	0	1	1	0	0	0	0	0	0	0	0	0	0	0	0	0	0	0	5
290	72	0	3	2	2	3	3	2		0	0	0	0	3	3	3	5	5	5	5	1	2	2	4	4	4	3	4	0	0	0	1	0	0	0	0	0	0	0	0	0	0	0	0	0	0	0	0	5
291	68	0	2	1	2	1	1	0	1	0	0	0	0	4	3	2	4	4	3	3	3	5	5	2	2	3	4	3	1	0	0	0	1	0	0	0	0	0	0	0	0	0	0	0	0	0	0	0	2
292	87	0	4	4	4	3	3	3	0	1	0	0	1	3	2	1	4	3	5	5	3	1	3	5	5	5	1	5	1	0	1	0	1	1	0	0	0	0	0	0	0	0	1	0	0	0	0	0	1
293	84	1	2	2	2	1	0	0	0	1	0	0	0	2	1	1	5	5	5	5	1	3	1	4	5	5	3	5	1	0	1	1	1	0	0	1	0	1	0	0	0	1	0	0	0	0	0	0	2
294	75	1	3	4	4	2	3	4		1	1		1	4	1	3	1	1	5	5	2	5	1	5	1	5	4	5	0	0	1	0		1	0	0	0	0	0	0	0	0	0	0	0	0	0	0	1
295	81	0	4	3	3	2	2	2	0	1	0	0	0	4	2	2	3	3	4	4	3	3	3	3	3	4	3	4	1	0	0	0	0	0	0	0	0	0	0	0	0	0	0	0	0	0	0	0	1
296	77	1	4	4	5	5	4	5
297	80	0	1	2	2	1	1	2	0	0	0	0	0	3	1	1	3	2	2	3	3	5	3	4	3	4	3	4	0	0	0	0	0	0	0	0	0	0	0	0	0	0	0	0	0	0	0	0	4
298	70	1	3	3	3	2	2	2	0	1	1	0	0	5	2	2	3	2	3	3	4	3	2	4	2	4	4	5	1	0	0	0	1	0	0	0	0	0	0	0	1	0	0	0	0	0	0	0	3
299	87	1	2	3	2	3	3	3	1	1	1	0	0	3	3	3	5	5	5	5	2								1	0	0	0	1	0	0	0	0	1	0	0	0	0	0	1	0	0	0	0
300	68	1	3	4	3	4	4	4	1	0	0	0	0	4	1	1	1	1	1	1	2	1	2	4	3	3	3	5	0	1	0	0	1	0	0	0	0	1	0	0	0	0	0	0	0	0	0	1	3
301	82	0	3	2	3	4	3	3	1	1				3	3	3	4	4	3	3	3	2	4	5	5	5	3	5	1	0	1	0	0	0	1	0	0	0	0	0	0	0	0	0	0	0	0	0	1
302	81	1	3	2	3	4	3	3	1	1				2	3	3	4	4	3	3	3	2	4	5	5	5	3	5	1	0	0	0	1	1	0	0	0	0	0	0	0	0	0	0	0	0	0	0	1
303	70	1	2	2	3	0	1	1	0	0	0	0	0	4	3	3	5	5	5	5	3	2	3	5	5	4	5		1	0	0	0	0	0	0	1	0	0	0	0	0	1	0	0	0	0	0	0	5
304	70	1	3	3	3	0	0	0	0	0	0	0	0	5	2	2	2	1	3	3	4	5	5	2	2	1	5	2	0	0	0	0	1	0	0	0	1	0	0	0	0	0	1	0	0	0	0	1	3
305	66	0	5	2	3	3	1	2	0	0	0	0	0	3	3	3	3	4	3	3	3	3	2	3	3	3	3	5	0	0	0	0	1	0	1	0	0	0	0	0	0	0	0	0	0	0	1	0	3
306	77	0	2	2	1	1	2	0	0	0	0	0	0	5	2	2	4	3	3	4	4	3	3	5	3	3	4	2	1	0	0	1	1	1	1	0	0	0	0	0	0	0	1	0	0	0	0	0	5
307	81	0	3	2	4	3	1	1	0	0	0	0	0	4	2	1	1	2	2	2	4	4	5	4	4	4	3	3	1	1	1	1	1	1	0	0	0	0	0	0	0	1	0	1	0	0	0	0	3
308	71	1	0	0	0	0	0	0	0	0	0	0	0	5	2	2	1	2	2	2	2	2	2	3	3	3	3	3	0	0	0	0	1	1	0	0	0	0	0	0	0	0	0	0	0	0	0	0	5
309	68	0	4	4	4	2	2	1	1	1	1	0	0	4	1	1	2	2	3	3	4	3	5	3	3	4	3	4	0	0	0	0	0	0	1	0	0	0	0	0	0	0	0	0	0	0	0	0	2
310	77	1	5	3	3	3	2	0	0	1	0	0	0	2	2	2	3	3	3	3	3	5	5	5	5	5	5	3	1	0	0	0	0	0	0	1	1	0	0	0	0	0	0	0	0	0	0	0	5
311	75	0	5	5	4	4	5	4	0	1	1			2	3		5	5	5		5	5	1	5	5	5	2	3	1	0	1	0	0	0	0	0	0	0	0	0	0	0	0	0	0	0	0	0	5
312	78	0	4	4	4	2	2	2	0	1	0	0	0	4	3	2	5	5	5	5	3	1	1	5	3	4	1	5	0	0	0	1	1	0	0	0	0	0	0	0	0	1	0	0	0	1	0	0	1
313	65	1	5	5	5	5	5	5	0	1	0	0	0	3	2	2	3	5	5	5	1	2	2	5	5	5	2	5	1	1	1	0	0	0	0	1	0	0	0	0	0	0	0	0	0	0	0	0	3
314	83	1	1	3	1	2	1	2		0	1	1	0	5	3	1	2	2	1	1	3	3	5	2	3	3	3	2	1	0	1	1	0	0	0	0	0	0	0	1	0	0	0	0	0	0	0	0	5
315	65	0	5	3	3	3	2	2		1	0	0	0	3	3	3	5	5	5	5	2	2	2	4	3	5	2	5	0	0	0	0	1	0	0	0	0	0	0	0	1	0	0	0	0	0	0	0	4
316	75	0	5	4	5	5	4	4	0	1	1	1	1	4	1	1	4	4	4	4	4	1	1	2	3	2	2	3	1	0	0	0	1	1	1	0	0	0	0	0	1	0	0	0	1	0	0	0	3
317	78	1	5	5	4	3	3	4		0	0	0	0	3	3		5	4	4	4	3	1	1	4	4	5	2	4	0	0	0	0	0	0	1	0	0	1	0	0	0	1	0	0	0	0	0	0	5
318	84	1	5	5	5	1	0	1	0	1	0	0	0	4	2	3	5	5	5	5	1	1	1	5	5	5	1	5	0	0	0	1	1	0	1	0	0	1	0	0	0	0	1	0	0	0	0	0	5
319	77	1	5	5	5	5	5	4	0	0	0	0	0	2	3	3	5	5	5	5	1	1	2	5	5	5	1	5	0	0	0	0	0	0	0	1	0	0	0	0	0	0	0	0	0	0	0	0	5
320	82	1	2	3	4	3	3	4	0	0	1	0	1	2	2	2	3	3	2	2	2	2	3	3	4	3	3	2	1	1	0	0	1	0	0	1	0	0	0	1	0	0	0	0	0	0	0	0	5
321	79	1	4	3	4	2	4	2	0	1	0	0	0	3	3	2	4	1	4	4	3	2	3	2	4	4	3	4	1	1	1	0	1	0	0	0	0	1	0	0	1	0	0	0	0	0	0	0	5
322	83	1	2	3	3	3	2	2	1	1	0	0	0	4	1	1	1	1	3	5	3	1	3	5	5	5	3	3	1	1	1	0	1	0	0	1	1	0	0	0	0	0	0	0	0	0	0	0	3
323	81	0	3	3	4	2	2	2	0	0	0	0	0	3	3	3	5	5	5	5	1	4	4	3	4	5	3	4	1	0	1	0	0	0	1	1	0	0	0	0	0	0	0	0	0	0	0	0	3
324	88	0	3	3	3	3	1	1	0	1	1	1	0	4	3	3	5	5	5	5	2	1	1	5	2	5	5	5	1	0	1	1	1	1	0	1	0	1	1	0	1	0	0	0	1	0	0	0	5
325	70	1	5	3	3	5	3	3	0	0	0	0	0	3	3	3	5	5	4	4	1	1	1	5	5	5	1	5	0	0	1	0	0	0	0	0	0	1	0	0	1	0	0	0	0	0	0	0	5
326	81	0	4	4	4	3	3	3	0	1	1	0	0	4	3	3	3	3	3	3	3	3	3	3	3	3	3	3	0	0	1	1	1	0	1	1	0	0	0	0	0	0	0	0	0	0	0	0	5
327	88	0	2	2	2	1	1	1	0	0	0	0	0	3	2	2	3	3	4	5	1	2	3	3	5	5	3	4	1	1	0	0	0	1	1	1	0	0	0	0	0	0	0	0	0	0	0	0	1
328	76	1	1	3	2	0	0	0	0	0	0	0	0	5	3	3	5	5	4	4	3	2	4	5	5		2	5	0	0	0	0	0	0	0	0	0	1	0	0	0	0	0	0	0	0	0	0	5
329	65	1	3	3	3	3	0	0	0	0	0	0	0	3	3	3	5	5	5	5	1	2	2	4	5	2	5	1	0	1	0	0	0	0	0	0	1	0	0	0	0	0	0	0	0	0	0	0	5
330	65	0	4	3	3	3	3	3	0	0	0	0	0	3	2	3	4	4	3	5	2	4	4	5	4	5	4	4	1	1	1	0	0	1	0	1	0	0	0	0	0	0	0	0	0	0	0	0	5
331	69	1	3	3	3	4	2	3	0	0	0	0	0	3	3	3	5	5	5	5	1	3	3	5	5	5	3	5	0	0	0	0	0	0	0	0	0	0	0	0	1	0	0	0	0	0	0	0	2
332	65	1	3	3	2	3	2	0		0	0	0	0	4	2	3	5	5	5	5	4	2	2	2	2	4	3	5	0	0	0	1	1	0	0	0	0	0	0	0	0	0	0	0	0	0	0	1	5
333	80	1	5	3	3	3	3	2	0	1	0	0	1	4	3	2	4	4	4	4	2	2	5	5	5	5	2	5	0	0	0	0	1	0	0	0	0	0	0	0	1	1	0	0	0	0	0	0	2
334	66	0	3	2	2	1	2	2	0	1	1	0	0	4				4			3			3				4	0	0	0	0	1	0	1	1	0	0	0	0	0	0	0	1	0	0	0	0	4
335	74	1	0	5	5	5	4	4	0	0	0	0	0	4	2	2	3	3	4	4	3	2	2	5	5	5	4	5	1	0	0	0	1	1	0	1	0	0	0	0	0	0	0	0	0	0	0	0	5
336	66	0	4	3	2	2	2	2						4	3	3	3	4	3	4	2	3	3	2	4	3	3	4	1	0	1	1	1	0	0	1	0	0	0	0	0	0	1	1	1	0	1	0	2
337	84	1	1	3	3	2	3	2	0	1	0	1	0	5	2	2	3	4	4	4	3	2	2	4	4	4	2	4	1	1	0	0	1	0	0	1	1	1	0	0	1	0	0	0	0	0	0	0	3
338	80	1	3	3	3	2	2	2	0	0	0	0	0	4	2	2	3	4	5	5	4	3	4	4	5	4	3	4	1	0	0	0	0	0	0	1	0	0	1	0	0	0	0	0	0	0	0	0	1
339	72	1	3	3	3	2	2	1	1	0				4	2		4	2	2	2	4	3	5	3	2	5	3	4	0	1	0	1	1	0	0	1	0	0	0	0	0	0	1	0	0	0	0	0	1
340	65	0	1	0	0	0	0	0	0	0	0	0	0	4	1	1	3	3	3	3	4	4	4	3	4	2	5	2	0	1	0	1	0	0	1	0	0	0	0	0	0	0	0	0	0	0	1	0	1
341	73	0	4	4	3	4	4	4	0	1	1	0	0	3	2	2	4	3	5	5	2	2	2	4	5	5	2	4	0	0	0	0	1	0	1	0	0	0	0	0	0	0	0	0	0	0	0	0	5
342	80	1	3	3	2	2	1	2	0	0	0	0	0	4	3	3	3	3	4	4	3	4	3	4	5	4	4	4	1	0	1	0	1	0	0	1	0	0	0	0	0	0	1	0	0	0	0	0	5
343	68	0	2	3	2	1	1	0	0	0	0	0	0	4	2	3	1	3	5	5	5		5	3	5	4	3	2	0	0	0	0	1	1	0	1	0	0	0	0	0	0	0	0	0	0	1	0	3
344	82	1	3	2	1	4	3	2	1	1	0	0	0	3	2	2	3	3	4	4	2	2	3	4	4	5	2	4	0	1	0	0	1	0	0	0	0	1	0	0	0	0	1	0	0	0	0	0	3
345	71	1	4	4	4	3	3	2	0	1				4	2	3	3	3	3	4	3	3	3	3	2	3	3	4	1	1	1	1	1	0	0	1	0	0	0	0	0	0	0	0	0	0	0	0	1
346	80	1	5	5	4	3	3	2		0	0	0	0	3	2	3	5	4	3	5	4	1	2	5	5	5	5	5	1	0	0	0	1	0	0	0	0	1	0	0	0	0	0	0	0	0	0	0	3
347	82	1	1	0		0	0	0						5	4		2	1	5	1	1	5	5	1		1	5		1	1	1	1	1	0	0	0	1	1	0	0	0	0	1	0	0	0	1	1	1
348	85	0	5	5	5	3	3	3	0	0	0	0	0	4	1	1	1	1	1	1	1	1	2	5	5	5	2	3	0	0	0	0	1	1	0	0	0	0	0	0	0	0	0	0	0	0	0	0	1
349	85	0	0	2	2	0	0	0														3	5	4	3	3	3	5	0	0	0	1	1	1	0	0	0	0	0	0	0	0	0	1	0	0	0	0	1
350	80	0	3	3	3	4	4	4	0	1	0	0	0	4	3	2	3	3	5	5	3	2	5	5	5	5	2	5	1	1	1	0	1	0	0	1	1	1	0	0	0	0	0	1	0	0	0	0	1
351	65	1	4	4	4	4	4	4		1	1	1	1	3	3		3		3		3	3	3	3	3	3	3	3	2	0	0	0	0	0	0	1	0	0	0	0	0	0	0	0	0	0	0	0	3
352	69	0	4	3	3	2	2	2	0	0	0	0	0	3	3	3		3	3	3	2	2	2	5	5	3	2	5	1	0	0	1	0	0	1	0	0	0	0	0	0	0	0	0	0	0	0	0	4
353	66	0	1	1	1	2	2	0	0	0	0	0	0	4	3	3	4	4	3	4	4	2	2	2	2	4	4	3	1	0	0	0	0	1	0	0	0	0	0	0	0	1	1	0	0	0	0	0	5
354	65	1	3	3	2	3	2	2	0	0	0	0	0	3	3	3	5	5	5	4	2	2	2	4	5	5	5	5	0	0	0	0	0	0	0	0	0	0	0	0	0	0	0	0	0	0	0	0	5
355	68	1	2	2	2	1	1	0	0	0	0	0	0	3	3		5	5	5	5	2	2	2	5	5	5	2	5	1	0	0	0	0	0	0	0	0	0	0	0	0	0	0	0	0	0	0	0	5
356	88	0	3	2	3	4	5	5	0	0	0	0	0	3	1	1	2	2	2	2	3	2	3	4	4	4	2	5	1	0	0	0	0	0	0	0	0	0	0	0	0	0	0	0	0	0	0	0	1
[truncated: 8 more columns]

## Sheet: Sheet2
id	age	sex	responder
1	69	1	1
2	68	0	0
3	88	0	0
4	88	0	1
5	83	0	0
6	67	1	0
7	74	1	1
8	83	1	1
9	80	0	0
10	88	1	0
11	88	0	1
12	78	1	1
13	88	0	1
14	72	0	1
15	76	1	1
16	78	1	0
17	65	0	1
18	81	1	0
19	91	1	1
20	67	0	1
21	69	0	0
22	65	0	1
23	88	1	0
24	70	0	1
25	73	1	1
26	81	0	0
27	76	0	1
28	89	0	1
29	75	0	1
30	87	0	0
31	67	1	0
32	77	1	0
33	66	0	1
34	75	1	0
35	73	1	1
36	78	1	0
37	74	1	0
38	86	0	1
39	84	0	1
40	79	0	0
41	66	1	0
42	86	1	0
43	84	0	1
44	78	1	1
45	72	1	1
46	86	0	0
47	81	1	1
48	80	0	0
49	79	0	1
50	75	1	1
51	90	0	0
52	80	0	1
53	88	0	1
54	65	0	1
55	72	0	0
56	88	0	1
57	65	0	1
58	91	0	1
59	80	0	1
60	66	1	1
61	81	0	0
62	77	0	0
63	74	0	1
64	67	1	0
65	69	0	0
66	89	1	0
67	74	0	1
68	77	0	0
69	70	1	1
70	75	1	1
71	70	0	0
72	84	1	1
73	87	0	1
74	69	0	0
75	85	0	0
76	81	0	1
77	65	0	1
78	76	1	1
79	90	1	0
80	73	1	0
81	76	0	0
82	76	1	0
83	87	1	0
84	78	1	1
85	68	1	0
86	93	0	0
87	74	0	0
88	73	0	1
89	74	0	0
90	72	0	0
91	83	1	0
92	83	0	1
93	67	0	0
94	80	0	1
95	81	0	0
96	80	1	0
97	66	0	1
98	75	1	1
99	65	0	0
100	87	1	1
101	83	0	0
102	71	0	0
103	80	0	1
104	78	0	1
105	73	0	0
106	65	1	0
107	69	1	0
108	66	1	1
109	72	1	1
110	82	0	1
111	86	0	1
112	75	0	0
113	84	1	0
114	87	1	0
115	95	0	0
116	74	1	0
117	74	1	1
118	66	0	1
119	83	0	0
120	88	1	0
121	73	0	0
122	84	0	0
123	79	0	0
124	73	0	1
125	87	0	0
126	68	1	0
127	82	0	0
128	76	1	0
129	88	1	0
130	88	1	1
131	85	0	1
132	66	0	1
133	75	1	0
134	69	0	0
135	90	0	0
136	87	0	1
137	70	0	0
138	79	1	0
139	82	0	0
140	90	0	1
141	67	0	0
142	72	0	0
143	70	0	1
144	81	1	1
145	65	1	1
146	76	1	1
147	66	1	0
148	88	0	1
149	90	0	0
150	65	1	1
151	69	0	1
152	77	1	0
153	70	1	1
154	86	0	0
155	85	0	0
156	73	0	0
157	89	0	0
158	82	1	0
159	85	0	1
160	67	0	1
161	89	0	0
162	72	0	0
163	80	0	0
164	85	0	1
165	68	1	1
166	66	1	0
167	78	1	1
168	66	0	1
169	68	0	0
170	88	1	0
171	82	0	0
172	75	1	0
173	72	0	0
174	66	0	0
175	80	1	1
176	70	1	0
177	67	0	0
178	67	1	1
179	68	1	0
180	84	1	0
181	65	0	1
182	70	0	0
183	80	0	1
184	84	0	0
185	82	0	1
186	87	0	0
187	83	0	0
188	83	1	1
189	71	0	0
190	85	0	1
191	77	0	0
192	74	1	1
193	68	0	0
194	81	1	0
195	80	0	0
196	72	1	0
197	78	0	0
198	95	0	1
199	82	1	1
200	85	1	0
201	65	0	0
202	82	0	1
203	71	1	1
204	86	0	0
205	71	1	1
206	74	1	1
207	78	1	0
208	80	1	1
209	85	0	0
210	75	1	1
211	70	0	0
212	67	1	0
213	68	1	1
214	75	1	0
215	76	1	1
216	69	1	1
217	76	0	0
218	72	0	0
219	67	1	1
220	67	0	0
221	66	1	1
222	81	0	0
223	76	0	1
224	66	1	1
225	80	1	0
226	72	0	1
227	77	0	1
228	77	1	0
229	78	0	1
230	67	1	1
231	66	0	0
232	66	1	0
233	67	1	1
234	87	0	0
235	66	0	0
236	84	0	0
237	96	0	0
238	82	1	1
239	85	0	0
240	75	1	1
241	84	0	0
242	80	0	1
243	66	0	1
244	65	0	1
245	81	0	0
246	85	1	1
247	69	0	1
248	76	0	0
249	86	0	0
250	90	0	0
251	82	0	0
252	65	0	1
253	75	1	1
254	67	1	0
255	84	1	0
256	78	0	1
257	85	1	1
258	81	1	0
259	79	1	0
260	83	0	0
261	68	0	1
262	85	1	1
263	65	0	0
264	85	1	0
265	76	0	1
266	78	0	1
267	80	1	1
268	72	1	1
269	69	1	0
270	72	0	0
271	73	0	0
272	72	0	1
273	66	1	0
274	81	0	1
275	72	0	1
276	79	1	0
277	68	1	1
278	65	1	1
279	86	1	1
280	85	0	0
281	71	0	1
282	83	0	1
283	71	0	1
284	84	0	0
285	76	0	1
286	78	0	1
287	70	1	0
288	66	0	0
289	76	0	0
290	78	1	0
291	96	0	1
292	68	0	1
293	82	1	0
294	81	0	1
295	75	0	0
296	75	1	0
297	65	1	1
298	75	0	0
299	69	0	0
300	69	0	1
301	72	0	0
302	82	1	0
303	85	0	0
304	82	1	1
305	65	1	1
306	87	1	1
307	68	1	0
308	79	0	0
309	74	1	0
310	79	0	1
311	82	0	0
312	73	1	0
313	73	0	1
314	65	1	1
315	70	0	1
316	67	1	1
317	76	1	1
318	87	1	1
319	74	1	0
320	86	0	0
321	66	0	0
322	76	0	1
323	81	0	1
324	65	1	0
325	79	0	0
326	77	0	0
327	78	0	1
328	65	1	1
329	74	0	1
330	68	0	1
331	85	1	1
332	79	0	1
333	86	1	0
334	73	0	0
335	70	1	0
336	82	1	1
337	71	0	1
338	65	1	0
339	80	1	0
340	84	1	1
341	75	1	1
342	85	0	0
343	74	1	0
344	69	0	1
345	79	0	0
346	90	1	1
347	69	0	1
348	88	1	0
349	80	1	0
350	67	0	0
351	78	1	0
352	65	1	1
353	81	1	0
354	74	1	0
355	80	0	0
356	66	1	0
357	73	0	1
358	85	0	1
359	82	0	1
360	69	1	0
361	67	0	0
362	72	1	0
363	83	0	1
364	81	0	1
365	82	0	1
366	67	0	0
367	76	0	0
368	70	0	0
369	86	0	0
370	81	1	1
371	83	1	0
372	83	0	0
373	95	0	0
374	81	0	0
375	78	1	1
376	65	1	1
377	91	0	0
378	76	0	0
379	83	1	0
380	83	1	1
381	88	1	1
382	83	0	1
383	90	0	1
384	70	1	1
385	67	1	0
386	79	1	1
387	82	0	0
388	86	0	1
389	73	1	0
390	75	0	1
391	71	1	0
392	81	1	1
393	82	0	0
394	76	1	0
395	77	1	1
396	81	0	1
397	68	0	1
398	69	1	0
399	84	0	0
400	84	1	1
401	71	0	1
402	65	0	0
403	86	0	0
404	76	1	1
405	86	1	1
406	77	0	0
407	82	1	0
408	78	0	0
409	85	0	0
410	68	0	1
411	88	0	0
412	75	1	0
413	82	1	1
414	76	0	0
415	67	0	0
416	92	0	0
417	69	1	0
418	65	0	0
419	79	1	1
420	71	0	0
421	75	0	1
422	72	0	0
423	87	1	0
424	83	0	1
425	73	1	0
426	70	1	1
427	77	0	0
428	78	0	0
429	68	0	1
430	79	1	0
431	88	0	0
432	78	1	0
433	73	1	1
434	71	1	1
435	75	0	1
436	89	0	0
437	74	1	0
438	65	0	0
439	70	1	1
440	69	1	0
441	76	1	0
442	87	0	0
443	74	1	1
444	77	0	0
445	66	1	0
446	81	1	0
447	72	1	1
448	74	0	1
449	91	0	0
450	79	1	1
451	83	0	0
452	66	1	0
453	83	1	0
454	72	1	1
455	80	1	1
456	77	0	1
457	71	1	1
458	73	0	0
459	67	0	0
460	66	0	0
461	86	1	0
462	77	1	0
463	84	0	1
464	72	1	0
465	83	1	0
466	84	1	0
467	77	1	1
468	73	0	1
469	80	1	0
470	79	1	0
471	78	1	1
472	65	0	1
473	81	0	1
474	72	0	0
475	68	0	1
476	71	1	1
477	87	0	1
478	71	1	1
479	84	0	0
480	75	0	1
481	82	0	1
482	74	1	0
483	85	0	1
484	90	1	0
485	69	0	0
486	72	0	0
487	85	1	1
488	80	0	0
489	70	1	0
490	85	0	1
491	66	0	0
492	85	0	0
493	83	1	0
494	78	0	0
495	85	0	0
496	74	0	1
497	68	0	0
498	73	1	0
499	78	0	0
500	85	0	0
501	83	0	0
502	66	1	0
503	70	0	1
504	66	1	1
505	68	1	1
506	87	0	1
507	86	1	0
508	67	0	0
509	73	0	1
510	66	0	0
511	85	0	1
512	75	1	0
513	85	0	1
514	72	0	0
515	71	1	1
516	73	1	1
517	66	0	1
518	68	1	0
519	85	0	0
520	68	0	0
521	71	0	0
522	86	0	0
523	76	0	1
524	75	1	1
525	78	0	1
526	80	1	0
527	86	1	0
528	87	1	1
529	70	1	1
530	85	1	1
531	89	1	1
532	72	0	0
533	69	1	0
534	80	0	0
535	67	1	0
536	88	0	0
537	80	1	1
538	69	1	0
539	75	1	0
540	75	0	0
541	65	1	1
542	69	1	0
543	67	0	0
544	81	0	0
545	74	1	0
546	80	0	1
547	82	1	0
548	76	1	0
549	74	0	0
550	90	0	0
551	80	1	0
552	85	1	0
553	82	1	0
554	78	0	1
555	81	0	1
556	72	1	1
557	75	0	0
558	67	1	0
559	68	1	1
560	86	1	0
561	78	0	0
562	87	0	1
563	69	1	0
564	75	0	1
565	73	1	1
566	70	0	0
567	74	1	0
568	85	1	0
569	80	1	0
570	65	1	1
571	69	0	1
572	81	1	0
573	75	0	0
574	67	0	0
575	66	1	1
576	85	1	0
577	77	1	1
578	74	0	0
579	75	1	1
580	77	0	0
581	76	1	0
582	69	0	0
583	80	1	0
584	86	1	0
585	65	1	1
586	66	1	0
587	78	1	1
588	66	1	0
589	79	0	0
590	79	0	0
591	79	1	0
592	84	1	1
593	65	1	0
594	83	0	0
595	83	0	1
596	67	0	1
597	69	1	1
598	73	1	1
599	67	0	1
600	73	1	1
601	71	0	1
602	79	1	1
603	76	1	1
604	73	0	1
605	78	1	0
606	81	0	1
607	74	0	0
608	69	1	1
609	74	1	0
610	69	0	0
611	76	0	0
612	65	0	0
613	74	1	1
614	72	0	1
615	94	1	0
616	68	0	1
617	81	0	1
618	72	1	0
619	77	1	1
620	70	0	0
621	81	1	1
622	76	0	0
623	69	0	0
624	81	0	1
625	81	1	0
626	74	1	1
627	70	1	1
628	82	1	0
629	76	1	0
630	65	1	0
631	78	1	0
632	72	1	0
633	78	1	0
634	74	1	1
635	81	0	0
636	96	1	0
637	78	1	1
638	71	0	1
639	72	1	0
640	72	1	1
641	67	1	1
642	71	1	0
643	68	1	1
644	85	0	1
645	94	1	1
646	75	1	0
647	68	1	0
648	67	1	1
649	82	1	0
650	73	1	0
651	65	1	0
652	69	1	0
653	81	0	1
654	77	1	0
655	66	1	0
656	75	1	0
657	67	1	0
658	74	1	1
659	67	0	0
660	81	0	1
661	79	1	0
662	87	1	0
663	67	0	1
664	72	1	0
665	66	0	1
666	69	1	0
667	82	1	1
668	76	1	1
669	74	0	0
670	82	1	1
671	68	1	1
672	74	0	0
673	65	1	0
674	70	1	0
675	74	0	1
676	68	1	1
677	100	0	1
678	84	1	0
679	80	1	0
680	71	1	0
681	69	0	0
682	86	0	0
683	73	1	1
684	87	1	1
685	72	0	1
686	74	0	1
687	74	1	0
688	65	1	1
689	66	1	0
690	77	0	1
691	65	0	1
692	71	1	1
693	79	1	0
694	86	1	0
695	67	1	0
696	69	1	0
697	68	0	1
698	66	1	1
699	73	1	0
700	72	1	0
701	65	1	0
702	66	0	0
703	93	1	1
704	72	0	0
705	66	1	1
706	70	1	0
707	81	1	1
708	65	1	1
709	91	1	0
710	87	0	1
711	65	0	1
712	72	1	0
713	85	1	0
714	80	1	0
715	92	1	0
716	68	1	0
717	75	1	1
718	91	0	1
719	67	1	1
720	65	0	0
721	80	1	0
722	82	1	0
723	66	0	1
724	70	1	1
725	87	1	0
726	84	1	1
727	87	1	1
728	80	1	1
729	88	0	1
730	70	0	1
731	77	1	0
732	72	1	0
733	81	0	0
734	75	1	0
735	74	0	0
736	73	1	1
737	72	1	1
738	72	0	1
739	73	0	0
740	87	0	0
741	69	1	0
742	65	0	0
743	68	1	0
744	93	0	1
745	92	1	0
746	65	1	1
747	65	0	1
748	78	1	1
749	85	0	0
750	65	1	0
751	75	1	0
752	78	0	0
753	82	0	0
754	69	1	1
755	79	1	1
756	69	1	0
757	82	1	0
758	65	1	0
759	77	0	0
760	77	1	0
761	87	1	0
762	72	1	1
763	74	1	0
764	76	0	0
765	75	0	1
766	78	1	0
767	65	0	0
768	72	1	0
769	79	1	0
770	77	0	0
771	72	0	0
772	81	0	1
773	68	0	0
774	76	0	1
775	87	1	0
776	73	0	1
777	67	0	0
778	80	0	0
779	80	1	0
780	78	1	1
781	67	0	0
782	72	0	0
783	74	1	1
784	67	0	0
785	74	0	0
786	72	0	0
787	76	0	0
788	68	1	1
789	69	1	0
790	69	1	0
791	95	0	1
792	72	0	0
793	78	0	0
794	65	0	0
795	72	0	1
796	81	0	1
797	75	1	0
798	85	0	0
799	90	1	0
800	68	1	1
801	68	1	1
802	77	0	0
803	89	0	0
804	65	1	0
805	68	1	1
806	77	1	0
807	81	1	0
808	80	1	1
809	81	0	1
